# Supplementary material for: Girls’ Empowerment and Adolescent Pregnancy: A Systematic Review
Source: Int J Environ Res Public Health. 2020 Mar 4;17(5):1664. doi: 10.3390/ijerph17051664 (PMC7084341; doi:10.3390/ijerph17051664)
Supplement: Supplementary file 1 [file ijerph-17-01664-s001.zip]

Archive with 3 entries (3 files):
- File S1.pdf
- File S2.pdf
- Figure S1.pdf
